# Supplementary material for: Data on patient’s satisfaction from an emergency department: Developing strategies with the Multicriteria Satisfaction Analysis
Source: Data Brief. 2018 Oct 23;21:956–61. doi: 10.1016/j.dib.2018.10.041 (PMC6222085; doi:10.1016/j.dib.2018.10.041)
Supplement: Supplementary file 2 — Supplementary material. [file mmc2.zip]

Archive with 1 entries (1 files):
- DataBase.xlsx
