# Supplementary material for: Data on patient’s satisfaction from an emergency department: Developing strategies with the Multicriteria Satisfaction Analysis
Source: Data Brief. 2018 Oct 23;21:956–61. doi: 10.1016/j.dib.2018.10.041 (PMC6222085; doi:10.1016/j.dib.2018.10.041)
Supplement: Supplementary file 2 — Supplementary material. [file mmc2.zip › DataBase.xlsx]

## Sheet: Database
Gender	Age	Cleanliness	Waiting room	Access to the hospital	Courtesy, friendliness, and professional attitude (physicians)	Responsiveness and personal care (physicians)	Courtesy, friendliness, and professional attitude (nurses)	Responsiveness and personal care (nurses)	personal care (nurses)	Service Processes	Waiting Times	Total Satisfaction
1	19	3	4	4	4	4	4	4	4	4	2	4
1	63	3	1	2	1	1	2	1	2	1	1	2
1	23	3	3	3	1	4	4	4	1	2	2	2
1	51	3	3	3	1	2	4	2	2	3	1	3
1	37	3	4	4	4	4	4	4	4	4	2	4
1	80	3	1	2	1	1	2	1	2	1	1	2
1	20	3	3	3	1	4	4	4	1	2	2	2
1	34	3	3	3	1	2	4	2	2	3	1	3
1	27	3	4	4	4	4	4	4	4	4	2	4
1	83	3	1	2	1	1	2	1	2	1	1	2
1	19	3	3	3	1	4	4	4	1	2	2	2
1	63	3	3	3	1	2	4	2	2	3	1	3
1	23	3	4	4	4	4	4	4	4	4	2	4
1	51	3	1	2	1	1	2	1	2	1	1	2
1	37	3	3	3	1	0	4	4	1	2	2	2
1	80	3	3	3	1	2	4	2	2	3	1	3
1	20	3	4	4	4	4	4	4	4	4	2	4
1	34	3	1	2	1	1	2	1	2	1	1	2
1	27	3	3	3	1	4	4	4	1	2	2	2
1	83	3	3	3	1	2	4	2	2	3	1	3
1	19	3	4	4	4	4	4	4	4	4	2	4
1	63	3	1	2	1	1	2	1	2	1	1	2
1	23	3	3	3	1	4	4	4	1	2	2	2
1	51	3	3	3	1	2	4	2	2	3	1	3
1	37	3	4	4	4	4	4	4	4	4	2	4
1	80	3	1	2	1	1	2	1	2	1	1	2
1	20	3	3	3	1	4	4	4	1	2	2	2
1	34	3	3	3	1	2	4	2	2	3	1	3
1	27	3	4	4	4	4	4	4	4	4	2	4
1	83	3	1	2	1	1	2	1	2	1	1	2
1	19	3	3	3	1	4	4	4	1	2	2	2
1	35	3	3	3	1	2	4	2	2	3	1	3
1	42	3	4	4	4	4	4	4	4	4	2	4
1	84	3	1	2	1	1	2	1	2	1	1	2
1	65	3	3	3	1	4	4	4	1	2	2	2
1	45	3	3	3	1	2	4	2	2	3	1	3
1	74	3	4	4	4	4	4	4	4	4	2	4
1	73	3	1	2	1	1	2	1	2	1	1	2
1	28	3	3	3	1	4	4	4	1	2	2	2
1	41	3	3	3	1	2	4	2	2	3	1	3
1	49	3	4	4	4	4	4	4	4	4	2	4
1	48	3	1	2	1	1	2	1	2	1	1	2
1	54	3	3	3	1	4	4	4	1	2	2	2
1	75	3	3	3	1	2	4	2	2	3	1	3
1	51	3	4	4	4	4	4	4	4	4	2	4
1	50	3	1	2	1	1	2	1	2	1	1	2
1	59	3	3	3	1	4	4	4	1	2	2	2
1	62	3	3	3	1	2	4	2	2	3	1	3
1	67	3	4	4	4	4	4	4	4	4	2	4
1	83	3	1	2	1	1	2	1	2	1	1	2
1	91	3	3	3	1	4	4	4	1	2	2	2
1	90	3	3	3	1	2	4	2	2	3	1	3
1	87	3	4	4	4	4	4	4	4	4	2	4
1	83	3	1	2	1	1	2	1	2	1	1	2
1	81	3	3	3	1	4	4	4	1	2	2	2
1	59	3	3	3	1	2	4	2	2	3	1	3
1	49	3	4	4	4	4	4	4	4	4	2	4
1	37	3	1	2	1	1	2	1	2	1	1	2
1	39	3	3	3	1	4	4	4	1	2	2	2
1	27	3	3	3	1	2	4	2	2	3	1	3
1	26	3	4	4	4	4	4	4	4	4	2	4
1	28	3	1	2	1	1	2	1	2	1	1	2
1	63	3	3	3	1	4	4	4	1	2	2	2
1	23	3	3	3	1	2	4	2	2	3	1	3
1	51	3	4	4	4	4	4	4	4	4	2	4
1	37	3	1	2	1	1	2	1	2	1	1	2
1	80	3	3	3	1	4	4	4	1	2	2	2
1	20	3	3	3	1	2	4	2	2	3	1	3
1	34	3	4	4	4	4	4	4	4	4	2	4
1	27	3	1	2	1	1	2	1	2	1	1	2
1	83	3	3	3	1	4	4	4	1	2	2	2
1	19	3	3	3	1	2	4	2	2	3	1	3
1	63	3	4	4	4	4	4	4	4	4	2	4
1	23	3	1	2	1	1	2	1	2	1	1	2
1	51	3	3	3	1	4	4	4	1	2	2	2
1	37	3	3	3	1	2	4	2	2	3	1	3
1	80	3	4	4	4	4	4	4	4	4	2	4
1	20	3	1	2	1	1	2	1	2	1	1	2
1	34	3	3	3	1	4	4	4	1	2	2	2
1	27	3	3	3	1	2	4	2	2	3	1	3
1	83	3	4	4	4	4	4	4	4	4	2	4
1	19	3	1	2	1	1	2	1	2	1	1	2
1	63	3	3	3	1	4	4	4	1	2	2	2
1	23	3	3	3	1	2	4	2	2	3	1	3
1	51	3	4	4	4	4	4	4	4	4	2	4
1	37	3	1	2	1	1	2	1	2	1	1	2
1	80	3	3	3	1	4	4	4	1	2	2	2
1	20	3	3	3	1	2	4	2	2	3	1	3
1	34	3	4	4	4	4	4	4	4	4	2	4
1	27	3	1	2	1	1	2	1	2	1	1	2
1	83	3	3	3	1	4	4	4	1	2	2	2
1	19	3	3	3	1	2	4	2	2	3	1	3
1	63	3	4	4	4	4	4	4	4	4	2	4
1	23	3	1	2	1	1	2	1	2	1	1	2
1	51	3	3	3	1	4	4	4	1	2	2	2
1	37	3	3	3	1	2	4	2	2	3	1	3
1	80	3	4	4	4	4	4	4	4	4	2	4
1	20	3	1	2	1	1	2	1	2	1	1	2
1	34	3	3	3	1	4	4	4	1	2	2	2
1	27	3	3	3	1	2	4	2	2	3	1	3
1	83	3	4	4	4	4	4	4	4	4	2	4
1	19	3	1	2	1	1	2	1	2	1	1	2
1	35	3	3	3	1	4	4	4	1	2	2	2
1	42	3	3	3	1	2	4	2	2	3	1	3
1	84	3	4	4	4	4	4	4	4	4	2	4
1	65	3	1	2	1	1	2	1	2	1	1	2
1	45	3	3	3	1	4	4	4	1	2	2	2
1	74	3	3	3	1	2	4	2	2	3	1	3
1	73	3	4	4	4	4	4	4	4	4	2	4
1	28	3	1	2	1	1	2	1	2	1	1	2
1	41	3	3	3	1	4	4	4	1	2	2	2
1	49	3	3	3	1	2	4	2	2	3	1	3
1	48	3	4	4	4	4	4	4	4	4	2	4
1	54	3	1	2	1	1	2	1	2	1	1	2
1	75	3	3	3	1	4	4	4	1	2	2	2
1	51	3	3	3	1	2	4	2	2	3	1	3
1	50	3	4	4	4	4	4	4	4	4	2	4
1	59	3	1	2	1	1	2	1	2	1	1	2
1	62	3	3	3	1	4	4	4	1	2	2	2
1	67	3	3	3	1	2	4	2	2	3	1	3
1	83	3	4	4	4	4	4	4	4	4	2	4
1	91	3	1	2	1	1	2	1	2	1	1	2
1	90	3	3	3	1	4	4	4	1	2	2	2
1	87	3	3	3	1	2	4	2	2	3	1	3
1	83	3	4	4	4	4	4	4	4	4	2	4
1	81	3	1	2	1	1	2	1	2	1	1	2
1	59	3	3	3	1	4	4	4	1	2	2	2
1	49	3	3	3	1	2	4	2	2	3	1	3
1	37	3	4	4	4	4	4	4	4	4	2	4
1	39	3	1	2	1	1	2	1	2	1	1	2
1	27	3	3	3	1	4	4	4	1	2	2	2
1	26	3	3	3	1	2	4	2	2	3	1	3
1	28	3	4	4	4	4	4	4	4	4	2	4
1	63	3	1	2	1	1	2	1	2	1	1	2
1	23	3	3	3	1	4	4	4	1	2	2	2
1	51	3	3	3	1	2	4	2	2	3	1	3
1	37	3	4	4	4	4	4	4	4	4	2	4
1	80	3	1	2	1	1	2	1	2	1	1	2
1	20	3	3	3	1	4	4	4	1	2	2	2
1	34	3	3	3	1	2	4	2	2	3	1	3
1	27	3	4	4	4	4	4	4	4	4	2	4
1	83	3	1	2	1	1	2	1	2	1	1	2
1	19	3	3	3	1	4	4	4	1	2	2	2
1	63	3	3	3	1	2	4	2	2	3	1	3
1	23	3	4	4	4	4	4	4	4	4	2	4
1	51	3	1	2	1	1	2	1	2	1	1	2
1	37	3	3	3	1	4	4	4	1	2	2	2
1	80	3	3	3	1	2	4	2	2	3	1	3
2	80	2	3	3	1	4	4	4	1	2	2	2
2	20	2	3	3	1	2	4	2	2	3	1	3
2	34	4	3	3	1	4	4	4	1	2	2	2
2	27	4	3	3	1	2	4	2	2	3	1	3
2	83	4	4	4	4	4	4	4	4	4	2	4
2	19	4	1	2	1	1	2	1	2	1	1	2
2	63	4	3	3	1	4	4	4	1	2	2	2
2	23	4	3	3	1	2	4	2	2	3	1	3
2	51	4	4	4	4	4	4	4	4	4	2	4
2	37	4	1	2	1	1	2	1	2	1	1	2
2	80	4	3	3	1	4	4	4	1	2	2	2
2	20	4	3	3	1	2	4	2	2	3	1	3
2	34	4	4	4	4	4	4	4	4	4	2	4
2	27	4	1	2	1	1	2	1	2	1	1	2
2	83	4	3	3	1	4	4	4	1	2	2	2
2	19	4	3	3	1	2	4	2	2	3	1	3
2	35	4	4	4	4	4	4	4	4	4	2	4
2	42	4	1	2	1	1	2	1	2	1	1	2
2	84	4	3	3	1	4	4	4	1	2	2	2
2	65	4	3	3	1	2	4	2	2	3	1	3
2	45	4	4	4	4	4	4	4	4	4	2	4
2	74	4	1	2	1	1	2	1	2	1	1	2
2	73	4	3	3	1	4	4	4	1	2	2	2
2	28	4	3	3	1	2	4	2	2	3	1	3
2	41	4	4	4	4	4	4	4	4	4	2	4
2	49	4	1	2	1	1	2	1	2	1	1	2
2	48	4	3	3	1	4	4	4	1	2	2	2
2	54	4	3	3	1	2	4	2	2	3	1	3
2	75	4	4	4	4	4	4	4	4	4	2	4
2	51	4	1	2	1	1	2	1	2	1	1	2
2	50	4	3	3	1	4	4	4	1	2	2	2
2	59	4	3	3	1	2	4	2	2	3	1	3
2	62	4	4	4	4	4	4	4	4	4	2	4
2	67	4	1	2	1	1	2	1	2	1	1	2
2	83	4	3	3	1	4	4	4	1	2	2	2
2	91	4	3	3	1	2	4	2	2	3	1	3
2	90	4	4	4	4	4	4	4	4	4	2	4
2	87	4	1	2	1	1	2	1	2	1	1	2
2	83	4	3	3	1	4	4	4	1	2	2	2
2	81	4	3	3	1	2	4	2	2	3	1	3
2	59	4	4	4	4	4	4	4	4	4	2	4
2	49	4	1	2	1	1	2	1	2	1	1	2
2	37	4	3	3	1	4	4	4	1	2	2	2
2	39	4	3	3	1	2	4	2	2	3	1	3
2	27	4	4	4	4	4	4	4	4	4	2	4
2	26	4	1	2	1	1	2	1	2	1	1	2
2	28	4	3	3	1	4	4	4	1	2	2	2
2	63	4	3	3	1	2	4	2	2	3	1	3
2	23	4	4	4	4	4	4	4	4	4	2	4
2	51	4	1	2	1	1	2	1	2	1	1	2
2	37	4	3	3	1	4	4	4	1	2	2	2
2	80	4	3	3	1	2	4	2	2	3	1	3
2	20	4	4	4	4	4	4	4	4	4	2	4
2	34	4	1	2	1	1	2	1	2	1	1	2
2	27	4	3	3	1	4	4	4	1	2	2	2
2	83	4	3	3	1	2	4	2	2	3	1	3
2	19	4	4	4	4	4	4	4	4	4	2	4
2	63	4	1	2	1	1	2	1	2	1	1	2
2	23	4	3	3	1	4	4	4	1	2	2	2
2	51	4	3	3	1	2	4	2	2	3	1	3
2	37	4	4	4	4	4	4	4	4	4	2	4
2	80	4	1	2	1	1	2	1	2	1	1	2
2	20	4	3	3	1	4	4	4	1	2	2	2
2	34	4	3	3	1	2	4	2	2	3	1	3
2	27	4	4	4	4	4	4	4	4	4	2	4
2	83	4	1	2	1	1	2	1	2	1	1	2
2	19	4	3	3	1	4	4	4	1	2	2	2
2	63	4	3	3	1	2	4	2	2	3	1	3
2	23	4	4	4	4	4	4	4	4	4	2	4
2	51	4	1	2	1	1	2	1	2	1	1	2
2	37	4	3	3	1	4	4	4	1	2	2	2
2	80	4	3	3	1	2	4	2	2	3	1	3
2	20	4	4	4	4	4	4	4	4	4	2	4
2	34	4	1	2	1	1	2	1	2	1	1	2
2	27	4	3	3	1	4	4	4	1	2	2	2
2	83	4	3	3	1	2	4	2	2	3	1	3
2	19	4	4	4	4	4	4	4	4	4	2	4
2	63	4	1	2	1	1	2	1	2	1	1	2
2	23	4	3	3	1	4	4	4	1	2	2	2
2	51	4	3	3	1	2	4	2	2	3	1	3
2	37	4	4	4	4	4	4	4	4	4	2	4
2	80	4	1	2	1	1	2	1	2	1	1	2
2	20	4	3	3	1	4	4	4	1	2	2	2
2	34	4	3	3	1	2	4	2	2	3	1	3
2	27	4	4	4	4	4	4	4	4	4	2	4
2	83	4	1	2	1	1	2	1	2	1	1	2
2	19	4	3	3	1	4	4	4	1	2	2	2
2	35	4	3	3	1	2	4	2	2	3	1	3
2	42	4	4	4	4	4	4	4	4	4	2	4
2	84	4	1	2	1	1	2	1	2	1	1	2
2	65	4	3	3	1	4	4	4	1	2	2	2
2	45	4	3	3	1	2	4	2	2	3	1	3
2	74	4	4	4	4	4	4	4	4	4	2	4
2	73	4	1	2	1	1	2	1	2	1	1	2
2	28	4	3	3	1	4	4	4	1	2	2	2
2	41	4	3	3	1	2	4	2	2	3	1	3
2	49	4	4	4	4	4	4	4	4	4	2	4
2	48	4	1	2	1	1	2	1	2	1	1	2
2	54	4	3	3	1	4	4	4	1	2	2	2
2	75	4	3	3	1	2	4	2	2	3	1	3
2	51	4	4	4	4	4	4	4	4	4	2	4
2	50	4	1	2	1	1	2	1	2	1	1	2
2	59	4	3	3	1	4	4	4	1	2	2	2
2	62	4	3	3	1	2	4	2	2	3	1	3
2	67	4	4	4	4	4	4	4	4	4	2	4
2	83	4	1	2	1	1	2	1	2	1	1	2
2	91	4	3	3	1	4	4	4	1	2	2	2
2	90	4	3	3	1	2	4	2	2	3	1	3
2	87	4	4	4	4	4	4	4	4	4	2	4
2	83	4	1	2	1	1	2	1	2	1	1	2
2	81	4	3	3	1	4	4	4	1	2	2	2
2	59	4	3	3	1	2	4	2	2	3	1	3
2	49	4	4	4	4	4	4	4	4	4	2	4
2	37	4	1	2	1	1	2	1	2	1	1	2
2	39	4	3	3	1	4	4	4	1	2	2	2
2	27	4	3	3	1	2	4	2	2	3	1	3
2	26	4	4	4	4	4	4	4	4	4	2	4
2	28	4	1	2	1	1	2	1	2	1	1	2
2	63	4	3	3	1	4	4	4	1	2	2	2
2	23	4	3	3	1	2	4	2	2	3	1	3
2	51	4	4	4	4	4	4	4	4	4	2	4
2	37	4	1	2	1	1	2	1	2	1	1	2
2	80	4	3	3	1	4	4	4	1	2	2	2
2	20	4	3	3	1	2	4	2	2	3	1	3
2	34	4	4	4	4	4	4	4	4	4	2	4
2	27	4	1	2	1	1	2	1	2	1	1	2
2	83	4	3	3	1	4	4	4	1	2	2	2
2	19	4	3	3	1	2	4	2	2	3	1	3
2	63	4	4	4	4	4	4	4	4	4	2	4
2	23	4	1	2	1	1	2	1	2	1	1	2
2	51	4	3	3	1	4	4	4	1	2	2	2
2	37	4	3	3	1	2	4	2	2	3	1	3
2	80	4	4	4	4	4	4	4	4	4	2	4
2	20	4	1	2	1	1	2	1	2	1	1	2
2	34	4	3	3	1	4	4	4	1	2	2	2
2	27	4	3	3	1	2	4	2	2	3	1	3
2	83	4	4	4	4	4	4	4	4	4	2	4
2	19	4	1	2	1	1	2	1	2	1	1	2
2	63	4	3	3	1	4	4	4	1	2	2	2
2	23	4	3	3	1	2	4	2	2	3	1	3
2	51	4	4	4	4	4	4	4	4	4	2	4
2	37	4	1	2	1	1	2	1	2	1	1	2
2	80	4	3	3	1	4	4	4	1	2	2	2
2	20	4	3	3	1	2	4	2	2	3	1	3
2	34	4	4	4	4	4	4	4	4	4	2	4
2	27	4	1	2	1	1	2	1	2	1	1	2
2	83	4	3	3	1	4	4	4	1	2	2	2
2	19	4	3	3	1	2	4	2	2	3	1	3
2	63	4	4	4	4	4	4	4	4	4	2	4
2	23	4	1	2	1	1	2	1	2	1	1	2
2	51	4	3	3	1	4	4	4	1	2	2	2
2	37	4	3	3	1	2	4	2	2	3	1	3
2	80	4	4	4	4	4	4	4	4	4	2	4
2	20	4	1	2	1	1	2	1	2	1	1	2
2	34	4	3	3	1	4	4	4	1	2	2	2
2	27	4	3	3	1	2	4	2	2	3	1	3
2	83	4	4	4	4	4	4	4	4	4	2	4
2	19	4	1	2	1	1	2	1	2	1	1	2
2	35	4	3	3	1	4	4	4	1	2	2	2
2	42	4	3	3	1	2	4	2	2	3	1	3
2	84	4	4	4	4	4	4	4	4	4	2	4
2	65	4	1	2	1	1	2	1	2	1	1	2
2	45	4	3	3	1	4	4	4	1	2	2	2
2	74	4	3	3	1	2	4	2	2	3	1	3
2	73	4	4	4	4	4	4	4	4	4	2	4
2	28	4	1	2	1	1	2	1	2	1	1	2
2	41	4	3	3	1	4	4	4	1	2	2	2
2	49	4	3	3	1	2	4	2	2	3	1	3
2	48	4	4	4	4	4	4	4	4	4	2	4
2	54	4	1	2	1	1	2	1	2	1	1	2
2	75	4	3	3	1	4	4	4	1	2	2	2
2	51	4	3	3	1	2	4	2	2	3	1	3
2	50	4	4	4	4	4	4	4	4	4	2	4
2	59	4	1	2	1	1	2	1	2	1	1	2
2	62	4	3	3	1	4	4	4	1	2	2	2
2	67	4	3	3	1	2	4	2	2	3	1	3
2	83	4	4	4	4	4	4	4	4	4	2	4
2	91	4	1	2	1	1	2	1	2	1	1	2
2	90	4	3	3	1	4	4	4	1	2	2	2
2	87	4	3	3	1	2	4	2	2	3	1	3
2	83	4	4	4	4	4	4	4	4	4	2	4
2	81	4	1	2	1	1	2	1	2	1	1	2
2	59	4	3	3	1	4	4	4	1	2	2	2
2	49	4	3	3	1	2	4	2	2	3	1	3
2	37	4	4	4	4	4	4	4	4	4	2	4
2	39	4	1	2	1	1	2	1	2	1	1	2
2	27	4	3	3	1	4	4	4	1	2	2	2
2	26	4	3	3	1	2	4	2	2	3	1	3
2	28	4	4	4	4	4	4	4	4	4	2	4
2	63	4	1	2	1	1	2	1	2	1	1	2
2	23	4	3	3	1	4	4	4	1	2	2	2
2	51	4	3	3	1	2	4	2	2	3	1	3
2	37	4	4	4	4	4	4	4	4	4	2	4
2	80	4	1	2	1	1	2	1	2	1	1	2
2	20	4	3	3	1	4	4	4	1	2	2	2
2	34	4	3	3	1	2	4	2	2	3	1	3
2	27	4	4	4	4	4	4	4	4	4	2	4
2	83	4	1	2	1	1	2	1	2	1	1	2
2	19	4	3	3	1	4	4	4	1	2	2	2
2	63	4	3	3	1	2	4	2	2	3	1	3
2	23	4	4	4	4	4	4	4	4	4	2	4
2	51	4	1	2	1	1	2	1	2	1	1	2
2	37	4	3	3	1	4	4	4	1	2	2	2
2	80	4	3	3	1	2	4	2	2	3	1	3
2	20	4	4	4	4	4	4	4	4	4	2	4
2	34	4	1	2	1	1	2	1	2	1	1	2
2	27	4	3	3	1	4	4	4	1	2	2	2
2	83	4	3	3	1	2	4	2	2	3	1	3
2	19	4	4	4	4	4	4	4	4	4	2	4
2	63	4	1	2	1	1	2	1	2	1	1	2
2	23	4	3	3	1	4	4	4	1	2	2	2
2	51	4	3	3	1	2	4	2	2	3	1	3
2	37	4	4	4	4	4	4	4	4	4	2	4
2	80	4	1	2	1	1	2	1	2	1	1	2
2	20	4	3	3	1	4	4	4	1	2	2	2
2	34	4	3	3	1	2	4	2	2	3	1	3
2	27	4	4	4	4	4	4	4	4	4	2	4
2	83	4	1	2	1	1	2	1	2	1	1	2
2	19	4	3	3	1	4	4	4	1	2	2	2
2	63	4	3	3	1	2	4	2	2	3	1	3
2	23	4	4	4	4	4	4	4	4	4	2	4
2	51	4	1	2	1	1	2	1	2	1	1	2
2	37	4	3	3	1	4	4	4	1	2	2	2
2	80	4	3	3	1	2	4	2	2	3	1	3
2	20	4	4	4	4	4	4	4	4	4	2	4
2	34	4	1	2	1	1	2	1	2	1	1	2
2	27	4	3	3	1	4	4	4	1	2	2	2
2	83	4	3	3	1	2	4	2	2	3	1	3
2	19	4	4	4	4	4	4	4	4	4	2	4
2	35	4	1	2	1	1	2	1	2	1	1	2
2	42	4	3	3	1	4	4	4	1	2	2	2
2	84	4	3	3	1	2	4	2	2	3	1	3
2	65	4	4	4	4	4	4	4	4	4	2	4
2	45	4	1	2	1	1	2	1	2	1	1	2
2	74	4	3	3	1	4	4	4	1	2	2	2
2	73	4	3	3	1	2	4	2	2	3	1	3
2	28	4	4	4	4	4	4	4	4	4	2	4
2	41	4	1	2	1	1	2	1	2	1	1	2
2	49	3	3	3	1	4	4	4	1	2	2	2
2	48	3	3	3	1	2	4	2	2	3	1	3
2	54	3	4	4	4	4	4	4	4	4	2	4
2	75	3	1	2	1	1	2	1	2	1	1	2
2	51	3	3	3	1	4	4	4	1	2	2	2
2	50	3	3	3	1	2	4	2	2	3	1	3
2	59	3	4	4	4	4	4	4	4	4	2	4
2	62	3	1	2	1	1	2	1	2	1	1	2
2	67	3	3	3	1	4	4	4	1	2	2	2
2	83	3	3	3	1	2	4	2	2	3	1	3
2	91	3	4	4	4	4	4	4	4	4	2	4
2	90	3	1	2	1	1	2	1	2	1	1	2
2	87	3	3	3	1	4	4	4	1	2	2	2
2	83	3	3	3	1	2	4	2	2	3	1	3
2	81	3	4	4	4	4	4	4	4	4	2	4
2	59	3	1	2	1	1	2	1	2	1	1	2
2	49	3	3	3	1	4	4	4	1	2	2	2
2	37	3	3	3	1	2	4	2	2	3	1	3
2	39	3	4	4	4	4	4	4	4	4	2	4
2	27	3	1	2	1	1	2	1	2	1	1	2
2	26	3	3	3	1	4	4	4	1	2	2	2
2	28	3	3	3	1	2	4	2	2	3	1	3
1	63	3	4	4	4	4	4	4	4	4	2	4
1	23	3	1	2	1	1	2	1	2	1	1	2
1	51	3	3	3	1	4	4	4	1	2	2	2
1	37	3	3	3	1	2	4	2	2	3	1	3
1	80	3	4	4	4	4	4	4	4	4	2	4
1	20	3	1	2	1	1	2	1	2	1	1	2
1	34	3	3	3	1	4	4	4	1	2	2	2
1	27	3	3	3	1	2	4	2	2	3	1	3
1	83	3	4	4	4	4	4	4	4	4	2	4
1	19	3	1	2	1	1	2	1	2	1	1	2
1	63	3	3	3	1	4	4	4	1	2	2	2
1	23	3	3	3	1	2	4	2	2	3	1	3
1	51	3	4	4	4	4	4	4	4	4	2	4
1	37	3	1	2	1	1	2	1	2	1	1	2
1	80	3	3	3	1	4	4	4	1	2	2	2
1	20	3	3	3	1	2	4	2	2	3	1	3
1	34	3	4	4	4	4	4	4	4	4	2	4
1	27	3	1	2	1	1	2	1	2	1	1	2
1	83	3	3	3	1	4	4	4	1	2	2	2
1	19	3	3	3	1	2	4	2	2	3	1	3
1	63	3	4	4	4	4	4	4	4	4	2	4
1	23	3	1	2	1	1	2	1	2	1	1	2
1	51	3	3	3	1	4	4	4	1	2	2	2
1	37	3	3	3	1	2	4	2	2	3	1	3
1	80	3	4	4	4	4	4	4	4	4	2	4
1	20	3	1	2	1	1	2	1	2	1	1	2
1	34	3	3	3	1	4	4	4	1	2	2	2
1	27	3	3	3	1	2	4	2	2	3	1	3
1	83	3	4	4	4	4	4	4	4	4	2	4
1	19	3	1	2	1	1	2	1	2	1	1	2
1	63	3	3	3	1	4	4	4	1	2	2	2
1	23	3	3	3	1	2	4	2	2	3	1	3
1	51	3	4	4	4	4	4	4	4	4	2	4
1	37	3	1	2	1	1	2	1	2	1	1	2
1	80	3	3	3	1	4	4	4	1	2	2	2
1	20	3	3	3	1	2	4	2	2	3	1	3
1	34	3	4	4	4	4	4	4	4	4	2	4
1	27	3	1	2	1	1	2	1	2	1	1	2
1	83	3	3	3	1	4	4	4	1	2	2	2
1	19	3	3	3	1	2	4	2	2	3	1	3
1	35	3	4	4	4	4	4	4	4	4	2	4
1	42	3	1	2	1	1	2	1	2	1	1	2
1	84	3	3	3	1	4	4	4	1	2	2	2
1	65	3	3	3	1	2	4	2	2	3	1	3
1	45	3	4	4	4	4	4	4	4	4	2	4
1	74	3	1	2	1	1	2	1	2	1	1	2
1	73	3	3	3	1	4	4	4	1	2	2	2
1	28	3	3	3	1	2	4	2	2	3	1	3
1	41	3	4	4	4	4	4	4	4	4	2	4
1	49	3	1	2	1	1	2	1	2	1	1	2
1	48	3	3	3	1	4	4	4	1	2	2	2
1	54	3	3	3	1	2	4	2	2	3	1	3
1	75	3	4	4	4	4	4	4	4	4	2	4
1	51	3	1	2	1	1	2	1	2	1	1	2
1	50	3	3	3	1	4	4	4	1	2	2	2
1	59	3	3	3	1	2	4	2	2	3	1	3
1	62	3	4	4	4	4	4	4	4	4	2	4
1	67	3	1	2	1	1	2	1	2	1	1	2
1	83	3	3	3	1	4	4	4	1	2	2	2
1	91	3	3	3	1	2	4	2	2	3	1	3
1	90	3	4	4	4	4	4	4	4	4	2	4
1	87	3	1	2	1	1	2	1	2	1	1	2
1	83	3	3	3	1	4	4	4	1	2	2	2
1	81	3	3	3	1	2	4	2	2	3	1	3
1	59	3	4	4	4	4	4	4	4	4	2	4
1	49	3	1	2	1	1	2	1	2	1	1	2
1	37	3	3	3	1	4	4	4	1	2	2	2
1	39	3	3	3	1	2	4	2	2	3	1	3
1	27	3	4	4	4	4	4	4	4	4	2	4
1	26	3	1	2	1	1	2	1	2	1	1	2
1	28	3	3	3	1	4	4	4	1	2	2	2
1	63	3	3	3	1	2	4	2	2	3	1	3
1	23	3	4	4	4	4	4	4	4	4	2	4
1	51	3	1	2	1	1	2	1	2	1	1	2
1	37	3	3	3	1	4	4	4	1	2	2	2
1	80	3	3	3	1	2	4	2	2	3	1	3
1	20	3	4	4	4	4	4	4	4	4	2	4
1	34	3	1	2	1	1	2	1	2	1	1	2
1	27	3	3	3	1	4	4	4	1	2	2	2
1	83	3	3	3	1	2	4	2	2	3	1	3
1	27	4	4	4	4	4	4	4	4	4	2	4
1	19	1	1	2	1	1	2	1	2	1	1	2

## Sheet: Definitions
Gender
	Values
Male	1
Female	2
Likert Scale
	Values
dissatisfied	0
somehow dissatisfied	1
neither satisfied nor dissatisfied	2
somehow satisfied	3
Satisfied	4
